# Supplementary material for: Detection and comparison of tumor cell-associated microbiota from different compartments of colorectal cancer
Source: Front Oncol. 2024 May 21;14:1374769. doi: 10.3389/fonc.2024.1374769 (PMC11148212; doi:10.3389/fonc.2024.1374769)
Supplement: Supplementary file 1 [file Presentation_1.zip › Supplementary Material/Supplementary Exl S2.xlsx]

## Sheet: Sheet1
Sample	Raw Data		Clean Data		Clean%	Q20%	Q30%	GC%
	Read	Base	Read	Base
TC_1	106480	31.94M	105029	30.65M	98.64	98.1	95.18	52.29
TT_1	103712	31.11M	103551	30.97M	99.84	98.92	96.39	50.24
NC_1	109651	32.90M	108777	31.97M	99.2	98.38	95.66	54.14
NT_1	100391	30.12M	100275	30.01M	99.88	98.93	96.39	51.84
TC_2	102146	30.64M	101762	30.18M	99.62	98.54	95.94	54.28
TT_2	102289	30.69M	102184	30.59M	99.9	98.91	96.34	52.9
NC_2	107381	32.21M	107172	32.02M	99.81	98.8	96.21	52.98
NT_2	107849	32.35M	106392	30.78M	98.65	97.85	94.82	54.36
TC_3	108335	32.50M	107670	31.87M	99.39	98.65	96.1	53.99
TT_3	102860	30.86M	102731	30.74M	99.87	98.93	96.42	52.42
NC_3	108540	32.56M	107507	31.32M	99.05	98.19	95.45	55.44
NT_3	107755	32.33M	107660	32.24M	99.91	98.99	96.58	52.81
TC_4	107099	32.13M	106909	31.88M	99.82	98.88	96.48	52.25
TT_4	100333	30.10M	99588	29.21M	99.26	98.15	95.47	52.54
NC_4	103305	30.99M	102775	30.32M	99.49	98.39	95.79	54.09
NT_4	108974	32.69M	106220	29.81M	97.47	96.15	92.94	56.22
TC_5	104006	31.20M	103915	31.12M	99.91	98.99	96.49	51.57
TT_5	109740	32.92M	109581	32.78M	99.86	98.93	96.44	52.84
NC_5	108398	32.52M	108337	32.45M	99.94	99.13	96.93	51.75
NT_5	101679	30.50M	100353	29.04M	98.7	98.05	95.11	55.4
TC_6	105352	31.61M	105211	31.48M	99.87	99.01	96.62	51.47
TT_6	102700	30.81M	102605	30.72M	99.91	99	96.59	51.57
NC_6	107894	32.37M	107747	32.21M	99.86	99	96.64	51.48
NT_6	104629	31.39M	104454	31.17M	99.83	98.89	96.44	52.09
TC_7	106211	31.86M	106106	31.78M	99.9	99.01	96.58	50.87
TT_7	103245	30.97M	103168	30.90M	99.93	99.06	96.73	50.11
NC_7	103963	31.19M	103822	31.07M	99.86	99.08	96.83	51.87
NT_7	104624	31.39M	104508	31.28M	99.89	98.94	96.44	53.05
TC_8	103779	31.13M	103243	30.51M	99.48	98.47	95.9	52.45
TT_8	104872	31.46M	104489	31.00M	99.63	98.5	95.83	52.5
NC_8	101718	30.52M	101179	29.80M	99.47	98.3	95.68	53.71
NT_8	103730	31.12M	103023	30.28M	99.32	98.16	95.45	52.57
TC_9	100540	30.16M	100454	30.08M	99.91	98.99	96.51	51.79
TT_9	109963	32.99M	109823	32.85M	99.87	98.9	96.37	52.28
NC_9	102992	30.90M	102898	30.82M	99.91	99.02	96.58	51.89
NT_9	104659	31.40M	104398	31.13M	99.75	98.79	96.25	52.68
TC_10	106657	32.00M	106534	31.88M	99.88	99.12	96.93	51.82
TT_10	103199	30.96M	103084	30.86M	99.89	99.07	96.78	53.13
NC_10	100095	30.03M	100015	29.96M	99.92	99.15	97	51.78
NT_10	102997	30.90M	102919	30.82M	99.92	99.07	96.78	53.05
TC_11	100151	30.05M	100069	29.97M	99.92	99.1	96.84	51.51
TT_11	105937	31.78M	105846	31.69M	99.91	98.96	96.53	52.19
NC_11	104292	31.29M	104213	31.21M	99.92	99.01	96.58	51.84
NT_11	101231	30.37M	101051	30.17M	99.82	98.83	96.27	52.2
SUM			4589247			4343.29	4232.28
AVERAGE			104301			98.7111	96.1882
